# Supplementary material for: A survey for characterizing details of fall events experienced by lower limb prosthesis users
Source: PLoS One. 2022 Jul 28;17(7):e0272082. doi: 10.1371/journal.pone.0272082 (PMC9333270; doi:10.1371/journal.pone.0272082)
Supplement: S1 Dataset — (XLSX) [file pone.0272082.s003.xlsx]

## Sheet: FreqResponse_Tables
		Question: Were you wearing your prosthesis when you fell or nearly fell? (select best answer)
		Yes	No	Don’t remember
	fall (158)	129 (81.6%)	28 (17.7%)	1 (<1%)
	near fall (54)	47 (87.3%)	6 (11.1%)	1 (1.9%)
		Question: Were you using any assistive devices when you fell or nearly fell? (select all that apply)
		Not using an assistive device	Cane	Crutch	Walker	WC or Scooter	Other	Do not remember
	fall (158)	102 (64.6%)	16 (10.1%)	17 (10.8%)	8 (5.1%)	6 (3.8%)	8 (5.1%)	1 (<1%)
	near fall (54)	40 (87.0%)	8 (14.8%)	1 (1.9%)	2 (3.7%)	2 (3.7%)	1 (1.9%)	0 (0%)
		Question: What were you doing when you fell or nearly fell? (select all that apply)
		Sitting still	Sit to stand	Standing still	Stand to sit	Bending over	Reaching up	Reaching down	Reaching forward	Reaching backward	Reaching to side	Taking a step forward	Taking a step bakcward	Taking a step to the side	Walking	Running	Sports or exercise	Shower or bathing	Other	None apply	Do not remember
	fall (158)	2 (1.3%)	7 (4.4%)	7 (4.4%)	5 (3.2%)	5 (3.2%)	1 (<1%)	4 (2.5%)	7 (4.4%)	0 (0%)	3 (1.9%)	31 (19.6%)	6 (3.8%)	8 (5.1%)	46 (29.1%)	2 (1.3%)	8 (5.1%)	11 (7.0%)	23 (14.6%)	5 (3.2%)	4 (2.5%)
	near fall (54)	0 (0%)	3 (5.6%)	0 (0%)	0 (0%)	2 (3.7%)	1 (1.9%)	1 (1.9%)	3 (5.6%)	0 (0%)	0 (0%)	8 (14.8%)	2 (3.7%)	2 (8.6%)	19 (35.2%)	1 (1.9%)	5 (11.4%)	3 (5.6%)	8 (11.4%)	1 (1.9%)	3 (5.6%)
		Question: Were you doing any of the following when you fell or nearly fell? (select all that apply)
		Moving slowly	Moving quickly	Starting to move	Coming to a stop	Speeding up	Slowing down	Turning to the side	Other	None apply	Do not remember
	fall (158)	35 (22.2%)	26 (16.5%)	29 (18.4%)	5 (3.2%)	10 (6.3%)	5 (3.2%)	24 (15.2%)	20 (12.7%)	22 (13.9%)	9 (8.9%)
	near fall (54)	14 (25.9%)	7 (13.0%)	8 (14.8%)	2 (3.7%)	1 (1.9%)	0 (0%)	6 (11.1%)	6 (11.1%)	7 (13.0%)	8 (22.9%)
		Question: Were you doing any of the following when you fell or nearly fell? (select all that apply)
		Going down a hill	Going down stairs	Step up onto a curb	Going up ramp	Stepping down from a curb	Going up stairs	Going down a ramp	Going up a hill	Other	None apply	Do not remember
	fall (158)	10 (6.3%)	11 (7.0%)	5 (3.2%)	5 (3.2%)	5 (3.2%)	5 (3.2%)	3 (1.9%)	0 (0%)	36 (22.8%)	70 (44.3%)	8 (5.1%)
	near fall (54)	1 (2.9%)	1 (1.9%)	1 (1.9%)	0 (0%)	1 (1.9%)	2 (3.7%)	2 (3.7%)	0 (0%)	19 (35.2%)	22	5 (9.3%)
		Question: How familiar to you was the location when you fell or nearly fell? (select best answer)
		Familiar	Unfamiliar	Other	Do not remember
	fall (158)	126 (79.6%)	29 (18.4%)	0 (0%)	3 (1.9%)
	near fall (54)	45 (83.3%)	5 (9.3%)	0 (0%)	4 (7.4%)
		Question: Where were you when you fell or nearly fell? (select best answer)
		Outside	Inside	Other	Do not remember
	fall (158)	87 (55.1%)	68 (43.0%)	2 (1.3%)	1 (<1%)
	near fall (54)	21 (38.9%)	28 (51.9%)	0 (0%)	5 (9.3%)
		Question: What was the lighting like when you fell or nearly fell? (select best answer)
		Well lit	Poorly lit	Other	Do not remember
	fall (158)	130 (82.3%)	25 (15.8%)	0 (0%)	3 (1.9%)
	near fall (54)	47 (87.0%)	2 (3.7%)	2 (3.7%)	3 (5.6%)
		Question: What was the ground or floor like when you fell or nearly fell? (select all that apply)
		Flat	Uneven	Wet	Dry	Slippery	Smooth	Rough	Icy	Soft	Other	Do not remember
	fall (158)	79 (50%)	38 (24.1%)	34 (21.5%)	28 (17.7%)	27 (17.1%)	22 (13.9%)	17 (10.8%)	11 (7.0%)	8 (5.1%)	11 (7.0%)	2 (2%)
	near fall (54)	25 (46.3%)	8 (14.8%)	5 (9.3%)	9 (16.7%)	7 (13.0%)	11 (20.4%)	5 (9.3%)	3 (5.6%)	2 (3.7%)	4 (7.4%)	3 (5.6%)
		Question: Were you alone or with others when you fell or nearly-fell?
		Alone	With others	Do not remember
	fall (158)	105 (66.5%)	50 (31.6)	3 (1.9%)
	near fall (54)	28 (51.9%)	23 (42.6%)	3 (5.6%)
		Question: Was someone physically assisting you just before you lost your balance?
		Yes	No	Do not remember
	fall (158)	4 (2.5%)	154 (97.5)	0 (0%)
	near fall (54)	4 (7.4%)	49 (90.7%)	1 (1.9%)
		Question: Did someone physically assist you as you started to lose your balance?
		Yes	No	Do not remember
	fall (158)	7 (4.4%)	147 (93.0%)	4 (2.5%)
	near fall (54)	5 (9.3%)	48 (88.9%)	1 (1.9%)
		Question: Did any of the following occur to you when you fell or nearly fell? (select all that apply)
		Caught right foot	Caught left foot	Right foot slipped	Left foot slipped	Misplaced a step	Feet too close together	Other	None apply	Do not remember
	fall (158)	31 (19.6%)	15 (9.5%)	21 (13.3%)	16 (10.1%)	32 (20.3%)	3 (1.9%)	27 (17.1%)	20 (12.7%)	8 (5.1%)
	near fall (54)	10 (5.4%)	3 (5.6%)	5 (9.3%)	4 (7.4%)	12 (22.2%)	4 (7.4%)	16 (29.6%)	7 (13.0%)	3 (5.6%)
		Question: Did any of the following occur to you when you fell or nearly fell? (select all that apply)
		Bumped or pushed	Carrying something	Moving in crowded space	Floor or ground changed levels	Floor or ground moved unexpectedly	Moved around something	Stepping over something right	Stepping over something left	Tugged or pulled	Vision blocked	Other	None apply	Do not remember
	fall (158)	3 (1.9%)	16 (10.1%)	4 (2.5%)	19 (12.0%)	2 (1.3%)	19 (12.0%)	17 (10.8%)	7 (4.4%)	4 (2.5%)	4 (2.5%)	18 (11.4%)	57 (36.1%)	8 (5.1%)
	near fall (54)	0 (0%)	7 (13.0%)	0 (0%)	6 (11.1%)	1 (1.9%)	1 (1.9%)	4 (7.4%)	2 (3.7%)	2 (3.7%)	1 (1.9%)	15 (27.8%)	15 (27.8%)	2 (3.7%)
		Question: Did any of the following contribute to your fall or near fall? (select all that apply)
		Distracted, not paying attention	Hurried or rushed	Fatigued from activity	Tired from lack of sleep	Dizziness or vertigo	Medications	Alcohol or drugs	Other	None apply	Do not remember
	fall (158)	45 (28.5)	33 (20.9%)	15 (9.5%)	11 (7.0%)	4 (2.5%)	1 (<1%)	0 (0%)	11 (7.0%)	58 (36.7%)	5 (3.2%)
	near fall (54)	11 (20.4%)	11 (20.4%)	6 (11.1%)	2 (3.7%)	1 (1.9%)	1 (1.9%)	1 (1.9%)	1 (1.9%)	25 (46.3%)	2 (3.7%)
		Question: Did any of the following occur when you fell or nearly-fell? (select all that apply)
		Prosthesis did not respond as intended	Assitive device moved unexpectedly	Prosthesis was not on properly	Socket was loose	Prosthesis broke	Assistive device broke	Other	None apply	Do not remember
	fall (158)	13 (8.2%)	12 (7.6%)	12 (7.6%)	8 (5.1%)	5 (3.2%)	2 (1.3%)	4 (2.5%)	103 (65.2)	4 (2.5%)
	near fall (54)	5 (9.3%)	1 (1.9%)	2 (3.7%)	1 (1.9%)	1 (1.9%)	0 (0%)	2 (3.7%)	41 (75.9%)	1 (1.9%)
		Question: In what direction did you fall or nearly fall?
		Forward	Right	Backward	Left	Down	Other	Do not remember
	fall (158)	71 (44.9%)	27 (17.1%)	36 (22.8%)	25 (15.8%)	20 (12.7%)	1 (<1%)	7 (4.4%)
	near fall (54)	34 (63.0%)	3 (5.6%)	5 (9.3%)	5 (9.3%)	4 (7.4%)	2 (3.7%)	5 (9.3%)
		Question: Did you do anything to catch yourself, prevent the fall, or minimize the risk of injury? (select all that apply)
		Reached out to grab someone or something	Changed position to limit or avoid impact	Took big step with right leg	Took big step with left leg	Skipped or hopped	Other	I did not do anything	Do not remember
	fall (158)	55 (34.8%)	32 (20.3%)	6 (3.8%)	4 (2.5%)	5 (3.2%)	12 (7.6%)	49 (31.0%)	8 (5.1%)
	near fall (54)	22 (40.7%)	7 (13.0%)	5 (9.3%)	3 (5.6%)	9 (16.7%)	7 (13.0%)	5 (9.3%)	4 (7.4%)
		Question: Did you fall or catch yourself on or against any of the following? (select all that apply)
		I did not fall or catch myself on anything or anyone		An object	Another person	Other	Do not remember
	fall (158)	83 (52.5%)		38 (24.1%)	8 (5.1%)	23 (14.6%)	6 (3.8%)
	near fall (54)	26 (48.1%)		22 (40.7%)	1 (1.9%)	5 (9.3%)	0 (0%)
		Question: What part(s) of you body hit the ground, floor, surface, or object when you fall or nearly fall? (select all that apply)
		Wrist, hands, or fingers	Hip	Buttocks	Back, chest or ribs	Knee	Shoulder	Prosthesis	Forearm	Upper arm	Thigh	Residual limb	Head or neck	Elbow	Face	Ankle or foot	Lower leg	No body contact	Other	Do not remember
	fall (158)	43 (27.2%)	48 (30.4%)	46 (29.1%)	39 (24.7%)	38 (24.1%)	35 (22.2%)	34 (21.5%)	27 (17.1%)	29 (17.1%)	22 (13.9%)	20 (12.7%)	18 (11.4%)	20 (12.7%)	9 (6.0%)	6 (3.8%)	5 (3.2%)	1 (<1%)	4 (2.5%)	7 (4.4%)
	near fall (54)	6 (11.1%)	2 (3.7%)	4 (7.4%)	5 (9.3%)	4 (7.4%)	1 (1.9%)	3 (5.6%)	4 (7.4%)	1 (1.9%)	0 (0%)	3 (5.6%)	0 (0%)	0 (0%)	1 (1.9%)	2 (3.7%)	1 (1.9%)	27 (50.0%)	2 (3.7%)	1 (1.9%)
		Question: Did your fall or near-fall result in damage to an object or injury to another person? (select all that apply)
		No damage	An object	Another person	Other	Do not remember
	fall (158)	133 (84.2%)	15 (9.5%)	0 (0%)	7 (4.4%)	3 (1.9%)
	near fall (54)	52 (96.3%)	2 (3.7%)	0 (0%)	0 (0%)	0 (0%)
		Question: Did you experience an injury because of your fall or near-fall? (select all that apply)
		Pain or soreness	Bruise	Cut or scrape	Swelling	Pulled muscle	fracture	Sprain	Torn tendon or ligament	Concussion or head injury	Internal Injury	Joint dislocation	Other	Did not experience injury	Do not remember
	fall (158)	81 (51.3%)	71 (44.9%)	40 (25.3%)	33 (20.9%)	12 (7.6%)	10 (6.3%)	10 (6.3%)	5 (3.2%)	7 (4.4%)	3 (1.9%)	1 (<1%)	3 (1.9%)	36 (22.8%)	1 (<1%)
	near fall (54)	4 (7.4%)	4 (7.4%)	3 (5.6%)	1 (1.9%)	0 (0%)	1 (1.9%)	0 (0%)	0 (0%)	0 (0%)	0 (0%)	0 (0%)	1 (1.9%)	43 (79.6%)	0 (0%)
		Question: Did you seek treatment from a medical facility because of your fall or near-fall? (select all that apply)
		Emergency room	Urgent care clinic	Primary care clinic	Other	I did not seek treatment	Do not remember
	fall (158)	11 (7.0%)	11 (7.0%)	8 (5.1%)	6 (3.8%)	122 (77.2%)	0 (0%)
	near fall (54)	0 (0%)	0 (0%)	0 (0%)	0 (0%)	54 (100%)	0 (0%)
		Question: Did you receive medical treatment because of your fall or near-fall? (select best answer)
		Treated and sent home same day	Treated but not taken to provider	Hospitalized for more than 3 nights	Hospitalized for 1 night	Hospitalized for 2 to 3 nights	Other	I did not receive medical treatment	Do not remember
	fall (158)	23 (14.6%)	9 (5.1%)	2 (1.3%)	2 (1.3%)	2 (1.3%)	2 (1.3%)	118 (74.7%)	0 (0%)
	near fall (54)	0 (0%)	0 (0%)	0 (0%)	0 (0%)	0 (0%)	0 (0%)	54 (100%)	0 (0%)
		Question: Did you seek any other type of treatment because of your fall or near-fall? (select all that apply)
		Physical Therapy	Massage Therapy	Repair / replace prosthesis	Other	I did not seek any other type of treatment	Don’t remember
	fall (158)	9 (5.7%)	7 (4.4%)	6 (3.8%)	12 (7.6%)	124 (78.5%)	0 (0%)
	near fall (54)	0 (0%)	0 (0%)	1 (1.9%)	1 (1.9%)	52 (96.3%)	0 (0%)
		Question: How much time did you miss from work because of your fall or near-fall? (select best answer)
		I was retired or not employed at the time	I did not miss any time from work	4 to 6 days	1 week or more	2 to 3 days	1 day	Part of a day	Other	Do not remember
	fall (158)	95 (60.1%)	50 (31.6%)	4 (2.5%)	3 (1.9%)	3 (1.9%)	1 (<1%)	1 (<1%)	1 (<1%)	0 (0%)
	near fall (54)	27 (50.0%)	27 (50.0%)	0 (0%)	0 (0%)	0 (0%)	0 (0%)	0 (0%)	0 (0%)	0 (0%)
		Question: Have you done any of the following because of your fall or near-fall? (select all that apply)
		Changed how you do certain activities	Do certain activities less often	Rested more than usual	Received physical assistance to perform activities	Stop doing certain activities all together	Relied more on a cane, crutch, or walker	Began to use a cane, crutch, or walker	Other	None apply	Do not remember
	fall (158)	44 (27.8%)	13 (8.2%)	11 (7.0%)	7 (4.4%)	12 (7.6%)	11 (7.0%)	4 (2.5%)	11 (7.0%)	76 (48.1%)	0 (0%)
	near fall (54)	11 (20.4%)	3 (5.6%)	2 (3.7%)	0 (0%)	0 (0%)	4 (7.4%)	0 (0%)	10 (5.4%)	31 (57.4%)	0 (0%)
		Question: Did you experience any of the following emotions because of the fall or near-fall? (select all that apply)
		Frustration	Embarassment	Dissapointment	Anger	Anxiety	Depression	Other	None apply	Do not remember
	fall (158)	90 (57.0%)	64 (40.5%)	48 (30.4%)	33 (20.9%)	25 (15.8%)	16 (10.1%)	6 (3.8%)	22 (13.9%)	1 (<1%)
	near fall (54)	24 (44.4%)	10 (5.4%)	6 (11.1%)	3 (5.6%)	9 (16.7%)	0 (0%)	3 (5.6%)	18 (33.3%)	0 (0%)
		Question: Did you experience any of the following changes after the fall or near-fall? (select all that apply)
		More afraid of falling	Less confidence in your balance	Less confident in your prosthesis	Other	None apply	Do not remember
	fall (158)	80 (50.6%)	40 (25.3%)	24 (15.2%)	7 (4.4%)	64 (40.5%)	2 (1.3%)
	near fall (54)	8 (14.8%)	11 (20.4%)	5 (9.3%)	1 (1.9%)	33 (61.1%)	0 (0%)
		Question: How much confidence do you have in the details you provided about the fall or near-fall (choose the best answer)
		No confidence	Low confidence	Moderate confidence	High confidence	Complete confidence
	fall (158)	1 (<1%)	1 (<1%)	26 (16.4%)	67 (42.4%)	63 (40.0%)
	near fall (54)	0 (0%)	1 (1.8%)	9 (16.7%)	27 (50.0%)	17 (31.5%)
